# Supplementary material for: The Capacity of APOB-Depleted Plasma in Inducing ATP-Binding Cassette A1/G1-Mediated Macrophage Cholesterol Efflux—But Not Gut Microbial-Derived Metabolites—Is Independently Associated with Mortality in Patients with ST-Segment Elevation Myocardial Infarction
Source: Biomedicines. 2021 Sep 27;9(10):1336. doi: 10.3390/biomedicines9101336 (PMC8533386; doi:10.3390/biomedicines9101336)
Supplement: Supplementary file 1 [file biomedicines-09-01336-s001.zip]

Archive with 1 entries (1 files):
- biomedicines-1356732-supplementary.pdf
